# Supplementary material for: Predicting Challenge and Threat Appraisal of Job Demands among Nurses: The Role of Matching Job Resources
Source: Int J Environ Res Public Health. 2023 Jan 11;20(2):1288. doi: 10.3390/ijerph20021288 (PMC9859003; doi:10.3390/ijerph20021288)
Supplement: Supplementary file 1 [file ijerph-20-01288-s001.zip]

Archive with 1 entries (1 files):
- ijerph-2045486-supplementary.pdf
